# Supplementary material for: Exploration of Solanum xanthocarpum Schrad. & Wendl. against Mycobacterium avium Subspecies paratuberculosis and Assessment of Its Immunomodulatory and Anti-Inflammatory Potential
Source: Pharmaceuticals (Basel). 2022 Nov 8;15(11):1367. doi: 10.3390/ph15111367 (PMC9693291; doi:10.3390/ph15111367)
Supplement: Supplementary file 1 [file pharmaceuticals-15-01367-s001.zip]

Archive with 1 entries (1 files):
- pharmaceuticals-1642005-Supplementary.pdf
